# Supplementary material for: The rib cage stabilizes the human thoracic spine: An in vitro study using stepwise reduction of rib cage structures
Source: PLoS One. 2017 Jun 1;12(6):e0178733. doi: 10.1371/journal.pone.0178733 (PMC5453693; doi:10.1371/journal.pone.0178733)
Supplement: S1 Dataset — Raw data of the experiments (polysegmental Rom/NZ, monosegmental ROM, and coupled motions ROM) and statistical analysis (t-test, Holm-Bonferroni procedure, effect size test, and power analysis) are shown. (XLSX) [file pone.0178733.s001.xlsx]

## Sheet: ROM, NZ polysegmental
		Specimen 1		Specimen 2		Specimen 3		Specimen 4		Specimen 5		Specimen 6
		ROM	NZ	ROM	NZ	ROM	NZ	ROM	NZ	ROM	NZ	ROM	NZ
FlexEx	IC	10.0005	6.8304	5.6256	4.0032	15.2211	12.2587	13.0407	9.7363	14.1445	10.991	5.179	3.5316
	W/o IM	11.25	7.6221	5.8962	4.5138	17.1388	14.2223	15.1506	10.7216	16.6164	12.6918	4.5706	3.5472
	MST	12.474	6.5604	7.1274	5.1108	18.9571	14.9202	16.9625	11.5412	18.7931	12.9158	4.6905	3.9624
	W/o ARC	15.7273	8.0574	10.0003	6.897	23.7311	17.9108	19.2751	13.7275	22.0139	18.1158	4.9953	4.2449
	W/o RH 6-8	17.2301	8.1009	9.3826	7.3848	25.2223	19.8092	20.4965	15.0563	24.5499	20.7393	4.888	3.9786
	W/o RH	16.3933	7.7455	8.9557	5.902	25.0922	19.2114	19.9076	14.4782	24.8193	18.4216	6.029	4.5761
LatBend	IC	12.6754	9.7953	13.3534	9.9402	19.9177	16.9918	19.62	17.6923	14.9378	10.4554	9.053	5.6602
	W/o IM	12.68	9.7942	15.3652	12.4396	24.2675	21.9655	23.5195	21.3299	22.8376	18.4284	10.929	7.71
	MST	14.8424	11.5122	16.8852	13.3453	26.3218	24.2327	23.4471	21.074	22.7145	20.23	11.6118	7.4939
	W/o ARC	17.7001	14.6488	18.0647	14.5869	29.1776	25.6451	23.9167	23.6063	26.0968	21.8176	12.2229	8.2958
	W/o RH 6-8	19.7519	17.1281	17.04	14.9799	29.9874	28.6156	25.9448	24.9971	27.1515	20.3932	14.0636	10.3826
	W/o RH	19.4669	18.518	17.6427	14.0346	31.7804	29.3097	28.8986	29.1544	28.7862	22.0627	14.9627	10.7375
AxRot	IC	15.166	2.3639	15.2124	1.5988	25.52	4.0536	31.6814	3.3667	24.793	2.4029	10.1902	0.77759
	W/o IM	18.9418	2.6994	16.7115	1.7029	31.7501	4.6321	35.9972	4.2682	34.96	3.2981	11.8835	1.1278
	MST	23.5749	3.7249	21.0112	2.2759	38.99	4.749	42.7284	7.486	41.9346	4.8867	14.908	1.1829
	W/o ARC	36.2375	6.8029	27.7933	3.8327	48.3291	10.6082	54.441	10.2407	52.9849	8.8455	18.4575	1.5853
	W/o RH 6-8	41.4242	9.5032	30.4846	4.9453	53.8526	13.2267	61.8209	12.4946	58.447	6.926	20.041	2.5512
	W/o RH	44.2092	9.8848	31.7309	3.7515	57.4441	14.2029	64.8077	13.8738	62.1936	7.6408	21.1834	2.3334

## Sheet: ROM monosegmental
	Specimen 1						Specimen 2						Specimen 3						Specimen 4						Specimen 5						Specimen 6
	Flexion/extension		Lateral bending		Axial Rotation		Flexion/extension		Lateral bending		Axial Rotation		Flexion/extension		Lateral bending		Axial Rotation		Flexion/extension		Lateral bending		Axial Rotation		Flexion/extension		Lateral bending		Axial Rotation		Flexion/extension		Lateral bending		Axial Rotation
	IC	W/o RC	IC	W/o RC	IC	W/o RC	IC	W/o RC	IC	W/o RC	IC	W/o RC	IC	W/o RC	IC	W/o RC	IC	W/o RC	IC	W/o RC	IC	W/o RC	IC	W/o RC	IC	W/o RC	IC	W/o RC	IC	W/o RC	IC	W/o RC	IC	W/o RC	IC	W/o RC
T1-T2	2.6718	3.1657	2.1872	3.3578	1.3694	3.7522	3.3448	4.5316	3.4682	5.515	3.3499	6.9903	4.4393	6.3626	2.7729	5.4902	3.6954	7.7598	4.2823	4.7979	4.7139	6.9568	3.5966	7.9658	3.3953	6.1964	2.6327	4.1543	1.7536	5.4012	2.9763	3.1132	2.8275	4.1317	2.5036	4.7026
T2-T3	0.32061	1.2578	0.87763	1.3433	0.83921	7.3354	1.2203	2.5465	2.3943	3.5704	1.4987	5.7179	1.4329	2.2386	2.7699	4.5353	1.912	5.5179	2.3361	2.5485	2.3209	3.5182	3.2674	7.0883	2.5957	3.2008	2.8252	5.2268	2.9842	7.3175	-1.2879	-0.15407	0.64355	0.6532	0.471	0.22933
T3-T4	1.7445	1.9753	2.4019	3.6472	1.1419	4.5435	0.42129	1.0154	2.0923	2.83	1.0705	4.046	0.63661	1.8222	2.043	3.4024	0.8443	4.5402	1.935	3.6607	3.3954	5.2195	1.063	7.8435	0.89123	3.0597	1.7187	4.7704	0.60303	5.0946	1.6435	1.0593	1.2411	2.0632	0.32184	2.3868
T4-T5	1.1401	4.0805	2.0132	3.7204	1.7883	4.9687	0.18623	0.58067	1.3187	2.0606	1.0532	2.2906	0.66027	2.7927	2.6965	4.5047	1.0822	5.2401	0.41838	1.6326	2.8577	3.8817	1.5265	4.9672	0.77163	1.9707	1.5839	4.3046	1.6267	9.607	-0.77735	-0.38498	0.60368	1.2683	0.28923	1.9037
T5-T6	0.28117	0.62704	1.2171	2.8435	0.41014	5.9697	0.2909	0.67564	1.0247	1.7404	0.6603	2.4145	0.84331	0.81731	1.9511	3.178	0.83999	4.6262	0.92006	1.102	1.8982	3.0187	1.8161	7.7265	0.23183	1.9887	1.4648	3.8521	1.548	5.615	0.36833	0.45601	0.61066	1.211	0.75965	1.892
T6-T7	1.2096	3.6506	1.2301	1.1068	2.2434	5.3805	0.052905	-0.27848	0.47833	0.55165	0.47768	0.79872	0.4104	2.1152	1.7427	3.5994	2.568	6.9016	0.72809	1.3946	1.5411	2.4451	2.7027	6.1394	2.7886	2.4985	0.90445	2.2678	2.1466	6.5673	-0.49576	-0.49358	0.62471	1.7718	0.78603	2.0688
T7-T8	1.0017	1.2713	0.48891	3.0076	0.77666	-0.63021	0.086775	0.74185	1.1242	1.0882	1.3322	1.7738	0.93753	1.6312	1.1674	2.1109	2.0845	5.3069	0.068765	-0.15053	0.71106	1.0159	2.2302	4.0244	-0.77604	1.3146	0.80282	1.6195	2.0328	6.3424	0.10827	0.11294	0.56216	1.0316	0.99337	1.8195
T8-T9	-1.1274	-2.5698	0.7577	0.48722	2.4662	5.7118	0.27856	0.75041	0.63733	0.55721	0.69951	1.306	1.1967	2.4192	1.4045	2.1136	3.4767	6.0799	1.137	1.3792	1.0335	1.3789	4.176	6.6069	0.9168	1.2355	0.91589	1.4252	4.0021	6.8529	1.7858	0.94508	0.90967	1.6074	1.5809	3.2437
T9-T10	1.6487	1.1595	0.82642	1.1702	3.3978	4.1147	-0.026494	-0.66528	0.37104	0.1459	1.0105	2.3208	2.0117	1.6021	1.6034	1.7129	4.1352	5.1871	0.18249	0.90311	0.7599	0.75766	5.2837	6.2909	1.5886	1.8344	0.92392	1.0324	4.2729	5.3515	0.17451	0.1414	0.72006	1.0954	1.8128	1.7456
T10-T11	0.34465	1.017	0.47267	0.57698	1.6286	2.4203	0.24972	3.7709	0.11098	0.10382	2.0785	1.4345	2.6944	4.09	1.1103	0.10382	4.2586	5.6829	0.53432	0.16632	0.70308	0.53549	3.5388	4.7076	1.0259	0.9838	0.67562	0.27221	3.0619	3.2708	1.0394	0.75223	0.038904	-0.13844	0.49129	0.36091
T11-T12	0.76509	0.75833	0.20244	0.2713	0.65764	0.6426	0.14829	-4.7135	0.33332	-0.52038	1.9813	2.6376	-0.25823	-0.7988	0.65604	-0.52038	0.62298	0.60143	0.58582	1.9101	0.37211	0.17057	2.4805	2.4157	0.71489	0.63624	0.4897	-0.13914	0.76123	0.77325	1.1386	-0.34352	0.27102	0.26755	0.94287	0.83039

## Sheet: Coupled motions ROM
			Specimen 1		Specimen 2		Specimen 3		Specimen 4		Specimen 5		Specimen 6
			RoM+	RoM-	RoM+	RoM-	RoM+	RoM-	RoM+	RoM-	RoM+	RoM-	RoM+	RoM-
IC	FlexEx	T1-T12_X	5.7481	-4.2524	2.7149	-2.9108	8.4959	-6.7252	6.6246	-6.4161	6.79	-7.3545	1.6853	-3.4937
		T1-T12_Y	-0.42415	0.38732	0.10705	-0.12682	-0.17679	0.17417	0.13332	-0.16082	-0.46153	0.47784	0.10844	-0.1304
		T1-T12_Z	-0.065293	0.056588	0.3627	-0.35135	-0.1236	-0.089101	-0.31973	0.34461	0.95638	-0.94167	0.25717	-0.28654
	LatBend	T1-T12_X	-0.51328	0.10015	0.87482	-0.67231	0.57735	-0.3256	0.095853	0.50266	0.87284	-0.86152	0.012335	-0.0020448
		T1-T12_Y	6.3314	-6.344	6.7024	-6.651	9.9712	-9.9465	9.8236	-9.7964	7.4614	-7.4764	4.5194	-4.5335
		T1-T12_Z	3.6346	-3.5764	3.2032	-3.1067	7.2665	-7.2487	8.0071	-7.9693	4.3642	-4.4395	1.2837	-1.2597
	AxRot	T1-T12_X	0.57393	-0.17576	1.3442	-1.0859	-0.69723	1.0737	-0.617	0.71392	0.43652	-0.44223	-0.524	0.22
		T1-T12_Y	-0.03408	0.039779	-0.45276	0.49403	-1.8228	1.8037	-3.5846	3.5754	-0.24736	0.23642	-0.46698	0.44988
		T1-T12_Z	7.5329	-7.6331	7.6491	-7.5632	12.7613	-12.7588	15.7871	-15.8942	12.3937	-12.3993	5.1397	-5.0505
W/o RC	FlexEx	T1-T12_X	9.5109	-6.8824	4.6448	-4.3109	12.2703	-12.8218	9.727	-10.1806	11.1367	-13.6826	2.9818	-3.0472
		T1-T12_Y	-0.84165	0.83779	0.55317	-0.55708	0.061838	-0.09741	0.87957	-0.90337	0.077881	-0.065676	0.21115	-0.2097
		T1-T12_Z	0.50618	-0.54415	0.45056	-0.40074	-1.9438	1.9248	-3.4229	3.4045	0.44866	-0.39422	0.30971	-0.29119
	LatBend	T1-T12_X	-0.34969	-0.47327	0.78101	-0.19011	-2.6301	-0.0090703	-2.4535	1.6922	2.2802	-2.2759	-0.0025713	-0.29003
		T1-T12_Y	9.7474	-9.7194	8.8265	-8.8162	15.8526	-15.9278	14.4561	-14.4424	14.3546	-14.4316	7.4795	-7.4833
		T1-T12_Z	7.5612	-7.6057	2.8487	-2.9127	9.8828	-9.7751	10.0023	-9.9232	6.8306	-6.7837	1.0588	-1.0658
	AxRot	T1-T12_X	0.47247	1.1933	1.1643	0.51904	-0.956	3.0245	-2.0356	2.6925	1.3776	2.42	0.51801	-0.37925
		T1-T12_Y	-0.8995	0.9358	-1.1639	1.1814	-4.036	4.0211	-6.6606	6.6863	0.6952	-0.7335	-1.1481	1.0688
		T1-T12_Z	22.0902	-22.1189	15.7968	-15.9341	28.7518	-28.6923	32.4091	-32.3986	31.0609	-31.1326	10.6013	-10.5821

## Sheet: t-test
ROM
	Flexion / Extension
		IC	W/o IM	MST	W/o ARC	W/o RH 6-8	W/o RH
	IC	x	x	x	x	x	x
	W/o IM	0.052	x	x	x	x	x
	MST	0.019	0.005	x	x	x	x
	W/o ARC	0.008	x	0.006	x	x	x
	W/o RH 6-8	0.012	x	x	0.088	x	x
	W/o RH	0.009	x	x	x	0.758	x
	Lateral bending
		IC	W/o IM	MST	W/o ARC	W/o RH 6-8	W/o RH
	IC	x	x	x	x	x	x
	W/o IM	0.03	x	x	x	x	x
	MST	0.005	0.056	x	x	x	x
	W/o ARC	0.005	x	0.015	x	x	x
	W/o RH 6-8	0.002	x	x	0.066	x	x
	W/o RH	0.002	x	x	x	0.039	x
	Axial rotation
		IC	W/o IM	MST	W/o ARC	W/o RH 6-8	W/o RH
	IC	x	x	x	x	x	x
	W/o IM	0.018	x	x	x	x	x
	MST	0.003	0.001	x	x	x	x
	W/o ARC	0.001	x	0.001	x	x	x
	W/o RH 6-8	0.001	x	x	0.001	x	x
	W/o RH	0.002	x	x	x	0.003	x
NZ
	Flexion / Extension
		IC	W/o IM	MST	W/o ARC	W/o RH 6-8	W/o RH
	IC	x	x	x	x	x	x
	W/o IM	0.021	x	x	x	x	x
	MST	0.033	0.363	x	x	x	x
	W/o ARC	0.017	x	0.019	x	x	x
	W/o RH 6-8	0.026	x	x	0.077	x	x
	W/o RH	0.025	x	x	x	0.111	x
	Lateral bending
		IC	W/o IM	MST	W/o ARC	W/o RH 6-8	W/o RH
	IC	x	x	x	x	x	x
	W/o IM	0.025	x	x	x	x	x
	MST	0.018	0.065	x	x	x	x
	W/o ARC	0.004	x	0.004	x	x	x
	W/o RH 6-8	0.001	x	x	0.103	x	x
	W/o RH	0.002	x	x	x	0.14	x
	Axial rotation
		IC	W/o IM	MST	W/o ARC	W/o RH 6-8	W/o RH
	IC	x	x	x	x	x	x
	W/o IM	0.01	x	x	x	x	x
	MST	0.039	0.073	x	x	x	x
	W/o ARC	0.007	x	0.013	x	x	x
	W/o RH 6-8	0.006	x	x	0.129	x	x
	W/o RH	0.011	x	x	x	0.41	x

## Sheet: Holm-Bonferroni
ROM
	Flexion / Extension
											αg	0.05
		IC	W/o IM	MST	W/o ARC	W/o RH 6-8	W/o RH				α1	0.05
	IC	x	x	x	x	x	x				α2	0.05
0.05	W/o IM	0.052	x	x	x	x	x				α3	0.025
0.05	MST	0.019	0.005	x	x	x	x				α4	0.017
0.025	W/o ARC	0.008	x	0.006	x	x	x				α5	0.0125
0.017	W/o RH 6-8	0.012	x	x	0.088	x	x
0.0125	W/o RH	0.009	x	x	x	0.758	x
	Lateral bending
		IC	W/o IM	MST	W/o ARC	W/o RH 6-8	W/o RH
	IC	x	x	x	x	x	x
0.05	W/o IM	0.03	x	x	x	x	x
0.05	MST	0.005	0.056	x	x	x	x
0.025	W/o ARC	0.005	x	0.015	x	x	x
0.017	W/o RH 6-8	0.002	x	x	0.066	x	x
0.0125	W/o RH	0.002	x	x	x	0.039	x
	Axial rotation
		IC	W/o IM	MST	W/o ARC	W/o RH 6-8	W/o RH
	IC	x	x	x	x	x	x
0.05	W/o IM	0.018	x	x	x	x	x
0.05	MST	0.003	0.001	x	x	x	x
0.025	W/o ARC	0.001	x	0.001	x	x	x
0.017	W/o RH 6-8	0.001	x	x	0.001	x	x
0.0125	W/o RH	0.002	x	x	x	0.003	x
NZ
	Flexion / Extension
		IC	W/o IM	MST	W/o ARC	W/o RH 6-8	W/o RH
	IC	x	x	x	x	x	x
0.05	W/o IM	0.021	x	x	x	x	x
0.05	MST	0.033	0.363	x	x	x	x
0.025	W/o ARC	0.017	x	0.019	x	x	x
0.017	W/o RH 6-8	0.026	x	x	0.077	x	x
0.0125	W/o RH	0.025	x	x	x	0.111	x
	Lateral bending
		IC	W/o IM	MST	W/o ARC	W/o RH 6-8	W/o RH
	IC	x	x	x	x	x	x
0.05	W/o IM	0.025	x	x	x	x	x
0.05	MST	0.018	0.065	x	x	x	x
0.025	W/o ARC	0.004	x	0.004	x	x	x
0.017	W/o RH 6-8	0.001	x	x	0.103	x	x
0.0125	W/o RH	0.002	x	x	x	0.14	x
	Axial rotation
		IC	W/o IM	MST	W/o ARC	W/o RH 6-8	W/o RH
	IC	x	x	x	x	x	x
0.05	W/o IM	0.01	x	x	x	x	x
0.05	MST	0.039	0.073	x	x	x	x
0.025	W/o ARC	0.007	x	0.013	x	x	x
0.017	W/o RH 6-8	0.006	x	x	0.129	x	x
0.0125	W/o RH	0.011	x	x	x	0.41	x

## Sheet: Effect size
ROM
	Flexion / Extension
										d < 0.1	no effect
										0.2 < d < 0.5	small effect
		IC	W/o IM	MST	W/o ARC	W/o RH 6-8	W/o RH			0.5 < d < 0.8	mean effect
	IC	x	x	x	x	x	x			d > 0.8	strong effect
	W/o IM	0.3	x	x	x	x	x
	MST	0.59	0.29	x	x	x	x
	W/o ARC	1.09	x	0.5	x	x	x
	W/o RH 6-8	1.17	x	x	0.15	x	x
	W/o RH	1.18	x	x	x	0.01	x
	Lateral bending
		IC	W/o IM	MST	W/o ARC	W/o RH 6-8	W/o RH
	IC	x	x	x	x	x	x
	W/o IM	0.78	x	x	x	x	x
	MST	1.05	0.21	x	x	x	x
	W/o ARC	1.41	x	0.38	x	x	x
	W/o RH 6-8	1.66	x	x	0.21	x	x
	W/o RH	1.79	x	x	x	0.23	x
	Axial rotation
		IC	W/o IM	MST	W/o ARC	W/o RH 6-8	W/o RH
	IC	x	x	x	x	x	x
	W/o IM	0.59	x	x	x	x	x
	MST	1.17	0.58	x	x	x	x
	W/o ARC	1.95	x	0.82	x	x	x
	W/o RH 6-8	2.19	x	x	0.35	x	x
	W/o RH	2.31	x	x	x	0.18	x
NZ
	Flexion / Extension
		IC	W/o IM	MST	W/o ARC	W/o RH 6-8	W/o RH
	IC	x	x	x	x	x	x
	W/o IM	0.3	x	x	x	x	x
	MST	0.37	0.08	x	x	x	x
	W/o ARC	0.88	x	0.53	x	x	x
	W/o RH 6-8	0.99	x	x	0.19	x	x
	W/o RH	0.87	x	x	x	0.14	x
	Lateral bending
		IC	W/o IM	MST	W/o ARC	W/o RH 6-8	W/o RH
	IC	x	x	x	x	x	x
	W/o IM	0.78	x	x	x	x	x
	MST	0.97	0.2	x	x	x	x
	W/o ARC	1.33	x	0.33	x	x	x
	W/o RH 6-8	1.6	x	x	0.24	x	x
	W/o RH	1.68	x	x	x	0.2	x
	Axial rotation
		IC	W/o IM	MST	W/o ARC	W/o RH 6-8	W/o RH
	IC	x	x	x	x	x	x
	W/o IM	0.49	x	x	x	x	x
	MST	1.1	0.71	x	x	x	x
	W/o ARC	2.02	x	1.17	x	x	x
	W/o RH 6-8	2.26	x	x	0.39	x	x
	W/o RH	2.05	x	x	x	0.09	x

## Sheet: Observed power
ROM
	Flexion / Extension
										1-β > 0,8
		IC	W/o IM	MST	W/o ARC	W/o RH 6-8	W/o RH			1-β <= 0,8
	IC	x	x	x	x	x	x
	W/o IM	0.123	x	x	x	x	x
	MST	0.245	0.12	x	x	x	x
	W/o ARC	0.545	x	0.201	x	x	x
	W/o RH 6-8	0.596	x	x	0.08	x	x
	W/o RH	0.602	x	x	x	0.052	x
	Lateral bending
		IC	W/o IM	MST	W/o ARC	W/o RH 6-8	W/o RH
	IC	x	x	x	x	x	x
	W/o IM	0.35	x	x	x	x	x
	MST	0.52	0.096	x	x	x	x
	W/o ARC	0.735	x	0.151	x	x	x
	W/o RH 6-8	0.848	x	x	0.096	x	x
	W/o RH	0.892	x	x	x	0.102	x
	Axial rotation
		IC	W/o IM	MST	W/o ARC	W/o RH 6-8	W/o RH
	IC	x	x	x	x	x	x
	W/o IM	0.245	x	x	x	x	x
	MST	0.596	0.24	x	x	x	x
	W/o ARC	0.932	x	0.374	x	x	x
	W/o RH 6-8	0.97	x	x	0.14	x	x
	W/o RH	0.981	x	x	x	0.088	x
NZ
	Flexion / Extension
		IC	W/o IM	MST	W/o ARC	W/o RH 6-8	W/o RH
	IC	x	x	x	x	x	x
	W/o IM	0.123	x	x	x	x	x
	MST	0.148	0.065	x	x	x	x
	W/o ARC	0.411	x	0.215	x	x	x
	W/o RH 6-8	0.481	x	x	0.091	x	x
	W/o RH	0.405	x	x	x	0.078	x
	Lateral bending
		IC	W/o IM	MST	W/o ARC	W/o RH 6-8	W/o RH
	IC	x	x	x	x	x	x
	W/o IM	0.35	x	x	x	x	x
	MST	0.468	0.093	x	x	x	x
	W/o ARC	0.691	x	0.133	x	x	x
	W/o RH 6-8	0.824	x	x	0.104	x	x
	W/o RH	0.855	x	x	x	0.093	x
	Axial rotation
		IC	W/o IM	MST	W/o ARC	W/o RH 6-8	W/o RH
	IC	x	x	x	x	x	x
	W/o IM	0.167	x	x	x	x	x
	MST	0.551	0.309	x	x	x	x
	W/o ARC	0.945	x	0.596	x	x	x
	W/o RH 6-8	0.977	x	x	0.155	x	x
	W/o RH	0.951	x	x	x	0.067	x
